# Supplementary material for: Analysis of the Structural Aspects of Tannin-Based Adhesives by 2D-NMR
Source: Materials (Basel). 2021 Sep 22;14(19):5479. doi: 10.3390/ma14195479 (PMC8509686; doi:10.3390/ma14195479)
Supplement: Supplementary file 1 [file materials-14-05479-s001.zip]

Archive with 1 entries (1 files):
- materials-1341382-supplementary.pdf
